# Supplementary material for: Nose-Only Exposure to Cherry- and Tobacco-Flavored E-Cigarettes Induced Lung Inflammation in Mice in a Sex-Dependent Manner
Source: Toxics. 2022 Aug 13;10(8):471. doi: 10.3390/toxics10080471 (PMC9413458; doi:10.3390/toxics10080471)
Supplement: Supplementary file 1 [file toxics-10-00471-s001.zip]

Archive with 1 entries (1 files):
- toxics-1838696-supplementary.pdf
